# Supplementary material for: Synthesis and Antiviral Activity of Novel β-D-N4-Hydroxycytidine Ester Prodrugs as Potential Compounds for the Treatment of SARS-CoV-2 and Other Human Coronaviruses
Source: Pharmaceuticals (Basel). 2023 Dec 26;17(1):35. doi: 10.3390/ph17010035 (PMC10821229; doi:10.3390/ph17010035)
Supplement: Supplementary file 1 [file pharmaceuticals-17-00035-s001.zip]

Archive with 1 entries (1 files):
- pharmaceuticals-2775518-supplementary.pdf
